# Supplementary material for: Integrative Transcriptomic and Network Analysis of Hemocyte Volume Plasticity and Redox Regulation Under Osmotic Stress in Penaeus monodon
Source: Antioxidants (Basel). 2026 Jan 22;15(1):147. doi: 10.3390/antiox15010147 (PMC12838168; doi:10.3390/antiox15010147)
Supplement: Supplementary file 1 [file antioxidants-15-00147-s001.zip]

Archive with 1 entries (1 files):
- antioxidants-4074096-supplementary.pdf
